# Supplementary material for: Ulvan-Na, an Ulvan Subjected to Na+ Cation Exchange, Improves Intestinal Barrier Function in Age-Related Leaky Gut
Source: Mar Drugs. 2025 Sep 30;23(10):390. doi: 10.3390/md23100390 (PMC12565729; doi:10.3390/md23100390)
Supplement: Supplementary file 1 [file marinedrugs-23-00390-s001.zip]

Archive with 1 entries (1 files):
- marinedrugs-3869893-supplementary.pdf
